# Supplementary material for: Barriers and facilitators of conducting research with team science approach: a systematic review
Source: BMC Med Educ. 2023 Sep 5;23:638. doi: 10.1186/s12909-023-04619-0 (PMC10478305; doi:10.1186/s12909-023-04619-0)
Supplement: Supplementary file 3 — Supplementary Material 3 [file 12909_2023_4619_MOESM3_ESM.xlsx]

## Sheet: Sheet1
Additional file 1 Risk of quality assessment
Article	SCREENING QUESTIONS		QUALITATIVE STUDIES					QUANTITATIVE DESCRIPTIVE STUDIES					MIXED METHODS STUDIES					OVERALL APPRAISAL
	Are there clear research questions?	Do the collected data allow to address the research questions?	Is the qualitative approach appropriate to answer the research question?	Are the qualitative data collection methods adequate to address the research question?	Are the findings adequately derived from the data?	Is the interpretation of results sufficiently substantiated by data?	Is there coherence between qualitative data sources, collection, analysis and interpretation?	Is the sampling strategy relevant to address the research question?	Is the sample representative of the target population?	Are the measurements appropriate?	Is the risk of nonresponse bias low?	Is the statistical analysis appropriate to answer the research question?	Is there an adequate rationale for using a mixed methods design to address the research question?	Are the different components of the study effectively integrated to answer the research question?	Are the outputs of the integration of qualitative and quantitative components adequately interpreted?	Are divergences and inconsistencies between quantitative and qualitative results adequately addressed?	Do the different components of the study adhere to the quality criteria of each tradition of the methods involved?	Include/Exclude/Seek further information
MIXED METHODS STUDIES
Blakeney EAR 2021	Yes	Yes	Yes	Yes	Yes	Yes	Yes	Yes	Can't tell	Can't tell	Yes	Yes	Yes	Yes	Yes	Can't tell	Can't tell	Include
Brower HH 2021	Yes	Yes	Yes	Yes	Yes	No	Can't tell	Can't tell	Yes	Yes	Yes	No	Yes	Yes	Yes	Can't tell	Yes	Include
Christensen J2021	Yes	Yes	Yes	No	Yes	No	Yes	Can't tell	Yes	Yes	Yes	Can't tell	Yes	Yes	Yes	Yes	Yes	Include
Hebert-Beirne J 2021	Yes	Yes	Yes	Yes	Yes	Yes	Yes	No	Yes	Yes	Yes	Can't tell	Yes	Yes	Yes	Yes	Yes	Include
Love HB 2021	Yes	Yes	No	Yes	No	No	Yes	Yes	Yes	Yes	Yes	Yes	Yes	Yes	Yes	Yes	Yes	Include
Mayowski CA 2019	Yes	Yes	Yes	Yes	No	No	Yes	Yes	Yes	Yes	Yes	Yes	Yes	Yes	No	Yes	Yes	Include
Puga F 2013	Yes	Yes	Yes	No	Yes	Yes	Yes	Can't tell	Yes	Yes	Yes	Can't tell	Yes	Yes	Yes	Yes	Yes	Include
Roelofs S 2019	Yes	Yes	Yes	Yes	No	Yes	Yes	Yes	Yes	Can't tell	Yes	Yes	Yes	Yes	Yes	Yes	Yes	Include
Vaughan R 2021	Yes	Yes	Yes	Yes	No	No	Yes	Yes	Yes	Yes	Yes	Yes	Yes	No	No	Can't tell	Can't tell	Include
QUANTITATIVE DESCRIPTIVE STUDIES
Arevian AC2018	Yes	Yes						Yes	No	Yes	Yes	Can't tell						Include
Begg MD 2014	Yes	Yes						Yes	Yes	Yes	Yes	Yes						Include
Bridle H 2013	Yes	Yes						Can't tell	Yes	Yes	Yes	Yes						Include
Cosley BJ 2014	Yes	Yes						No	Can't tell	Yes	Yes	Yes						Include
Guise JM 2017	Yes	Yes						Yes	Yes	Yes	Yes	Yes						Include
McCormack WT 2021	Yes	Yes						Yes	Yes	Yes	Yes	Yes						Include
Milman A 2015	Yes	Yes						Yes	Yes	Yes	Yes	Yes						Include
Read EK 2016	Yes	Yes						Yes	No	Yes	Yes	No						Include
Salazar M 2011	Yes	Yes						Yes	Yes	Yes	Yes	Yes						Include
Zhang X 2021	Yes	Yes						Yes	Yes	Yes	Yes	Yes						Include
Wallen KE 2019	Yes	Yes						Yes	Yes	Yes	Yes	Yes						Include
Luo, J 2022	Yes	Yes						Yes	Yes	Yes	Yes	Yes						Include
QUALITATIVE STUDIES
Aarons GA 2020	Yes	Yes	Yes	Yes	Yes	Yes	Yes											Include
Allen ML2010	Yes	Yes	Yes	Yes	Yes	Yes	Yes											Include
Ayre M 2015	Yes	Yes	Yes	No	Yes	No	Yes											Include
Behar-Horenstein LS 2017	Yes	Yes	Yes	Yes	Yes	Yes	Yes											Include
DeHart D. 2017	Yes	Yes	Yes	Yes	Yes	Yes	Yes											Include
Gavens L. 2018	Yes	Yes	Yes	Yes	Yes	No	Yes											Include
Guise JM 2017	Yes	Yes	No	Can't tell	No	Yes	No											Include
Hellström T 2018	Yes	Yes	Yes	Yes	Yes	Yes	Yes											Include
Morse WC 2007	Yes	Yes	Yes	Yes	Yes	Yes	Yes											Include
Nair KM 2008	Yes	Yes	Yes	Yes	Yes	Yes	Yes											Include
Norman MK 2018	Yes	Yes	Yes	Yes	Yes	Yes	Yes											Include
Tkachenko O 2020	Yes	Yes	Yes	Yes	Yes	Yes	Yes											Include
Turner VK 2015	Yes	Yes	Yes	Yes	No	Yes	No											Include
Vogel AL 2014	Yes	Yes	Yes	Yes	Yes	Yes	Yes											Include
